# Supplementary material for: Plastome structure of 8 Calanthe s.l. species (Orchidaceae): comparative genomics, phylogenetic analysis
Source: BMC Plant Biol. 2022 Aug 3;22:387. doi: 10.1186/s12870-022-03736-0 (PMC9347164; doi:10.1186/s12870-022-03736-0)
Supplement: Supplementary file 2 — Additional file 2. [file 12870_2022_3736_MOESM2_ESM.xlsx]

## Sheet: Sheet1
Herbarium collection number	Species name	Province	Country	Longitude	Latitude		Altitude
YJX-0073	Calanthe tricarinata	Wenchuan County, Sichuan Province	China	30°50′39.8″	102°57′51.3″		2871.24
YJX-0081	Calanthe alpina	Wenchuan County, Sichuan Province	China	31°2′1″	103°12′28.1″		2394.32
YJX-0087	Calanthe nipponica	Wenchuan County, Sichuan Province	China	30°53′26.2″	103°0′19.6″		2546.37
YJX-0144	Phaius delavayi	Songpan County, Sichuan Province	China	32°44′59.1″	103°49′32″		3160.7
YJX-Z-0007	Phaius flavus	Malipo County, Yunnan Province	China
WJJ-0038	Calanthe taibaishanensis	Jiuzhaigou County, Sichuan Province	China	33°19′38.1″	104°2′18″		2017.21
ps-00151	Calanthe ecarinata	Baoxing County, Sichuan Province	China	29°35′53.8″	102°3′56.1″		2050.08
ps-00152	Calanthe brevicornu	Baoxing County, Sichuan Province	China	30°36′0.1″	102°50′11.8″		2304.42
