# Supplementary material for: Plastome structure of 8 Calanthe s.l. species (Orchidaceae): comparative genomics, phylogenetic analysis
Source: BMC Plant Biol. 2022 Aug 3;22:387. doi: 10.1186/s12870-022-03736-0 (PMC9347164; doi:10.1186/s12870-022-03736-0)
Supplement: Supplementary file 5 — Additional file 5. [file 12870_2022_3736_MOESM5_ESM.xlsx]

## Sheet: Sheet1
ID	SSR nr.	SSR type	SSR	size	start	end
Calanthe_brevicornu	1	p5	(TCATA)3	15	90	104
Calanthe_brevicornu	2	p1	(T)14	14	1439	1452
Calanthe_brevicornu	3	p3	(AAT)4	12	3428	3439
Calanthe_brevicornu	4	c	(A)10	67	4473	4539
Calanthe_brevicornu	5	c	(TCTA)3	49	5076	5124
Calanthe_brevicornu	6	p2	(TA)6	12	5301	5312
Calanthe_brevicornu	7	p1	(A)10	10	6886	6895
Calanthe_brevicornu	8	c	(T)10	106	8027	8132
Calanthe_brevicornu	9	c	(A)10	93	9382	9474
Calanthe_brevicornu	10	p1	(A)12	12	10490	10501
Calanthe_brevicornu	11	p4	(GTCT)3	12	11759	11770
Calanthe_brevicornu	12	p1	(T)10	10	16773	16782
Calanthe_brevicornu	13	c	(T)10	117	18872	18988
Calanthe_brevicornu	14	p2	(AT)5	10	20357	20366
Calanthe_brevicornu	15	p4	(TTTA)3	12	28700	28711
Calanthe_brevicornu	16	c	(TA)5	36	32595	32630
Calanthe_brevicornu	17	p1	(T)10	10	32868	32877
Calanthe_brevicornu	18	p1	(A)14	14	33256	33269
Calanthe_brevicornu	19	p4	(TAAA)3	12	33464	33475
Calanthe_brevicornu	20	p1	(T)12	12	43113	43124
Calanthe_brevicornu	21	p1	(T)10	10	45154	45163
Calanthe_brevicornu	22	p1	(T)10	10	48625	48634
Calanthe_brevicornu	23	p2	(AT)7	14	48773	48786
Calanthe_brevicornu	24	p1	(T)10	10	50700	50709
Calanthe_brevicornu	25	p1	(T)14	14	51301	51314
Calanthe_brevicornu	26	c	(CTA)4	37	52480	52516
Calanthe_brevicornu	27	c	(TCTATA)3	108	55919	56026
Calanthe_brevicornu	28	p1	(T)10	10	62733	62742
Calanthe_brevicornu	29	p4	(AATG)3	12	63656	63667
Calanthe_brevicornu	30	p1	(T)10	10	64902	64911
Calanthe_brevicornu	31	p4	(ATTA)3	12	69276	69287
Calanthe_brevicornu	32	p2	(TG)5	10	69785	69794
Calanthe_brevicornu	33	p4	(AAAT)3	12	70295	70306
Calanthe_brevicornu	34	p1	(T)10	10	70583	70592
Calanthe_brevicornu	35	p1	(T)11	11	73280	73290
Calanthe_brevicornu	36	p1	(T)10	10	76495	76504
Calanthe_brevicornu	37	c	(AT)6	87	76906	76992
Calanthe_brevicornu	38	p1	(A)10	10	78118	78127
Calanthe_brevicornu	39	c	(TAGAA)3	69	79706	79774
Calanthe_brevicornu	40	p1	(T)11	11	82866	82876
Calanthe_brevicornu	41	p2	(GA)5	10	93130	93139
Calanthe_brevicornu	42	p1	(A)10	10	111017	111026
Calanthe_brevicornu	43	p1	(T)10	10	115718	115727
Calanthe_brevicornu	44	c	(TA)5	87	116312	116398
Calanthe_brevicornu	45	p1	(A)12	12	119057	119068
Calanthe_brevicornu	46	p3	(AAT)4	12	121376	121387
Calanthe_brevicornu	47	p4	(TTGA)3	12	121533	121544
Calanthe_brevicornu	48	p1	(A)10	10	121976	121985
Calanthe_brevicornu	49	p1	(A)11	11	124896	124906
Calanthe_brevicornu	50	p1	(T)10	10	128369	128378
Calanthe_brevicornu	51	p1	(A)10	10	130301	130310
Calanthe_brevicornu	52	p1	(T)14	14	131615	131628
Calanthe_brevicornu	53	c	(T)10	40	131869	131908
Calanthe_brevicornu	54	p1	(T)10	10	134514	134523
Calanthe_brevicornu	55	p2	(TC)5	10	152401	152410

## Sheet: Sheet9
Species	Mononucleotide	Dinucleotide	Trinucleotide	Tetranucleotide	Pentanucleotide	Hexanucleotide
C. alpina	45	14	6	6	4	1
C. brevicornu	37	13	3	9	4	1
C. ecarinata	28	13	3	9	5	1
C. nipponica	38	10	4	8	2	2
C. taibaishanensis	42	9	3	8	2	1
C. tricarinata	28	13	3	9	5	1
P. delavayi	33	9	3	9	2	1
P. flavus	36	11	3	8	1	1
A/T	285
C/G	2
AC/GT	8
AG/CT	19
AT/AT	65
AAG/CTT	1
AAT/ATT	20
ACT/AGT	7
AAAG/CTTT	2
AAAT/ATTT	18
AATC/ATTG	8
AATG/ATTC	6
AATT/AATT	9
ACAG/CTGT	7
AGAT/ATCT	16
AAAAC/GTTTT	6
AAGAT/ATCTT	7
AATAG/ATTCT	4
AATAT/ATATT	5
ATATC/ATATG	3
AAATAT/ATATTT	1
AAGTAT/ACTTAT	1
ACAGAT/ATCTGT	2
ACATAT/ATATGT	1
AGATAT/ATATCT	1
ATATGC/ATATGC	3

## Sheet: Sheet10
Species	Mononucleotide	Dinucleotide	Trinucleotide	Tetranucleotide	Pentanucleotide	Hexanucleotide
Calanthe alpina	33	12	5	5	3	0	58
Calanthe brevicornu	26	9	2	8	5	1	51
Calanthe ecarinata	18	9	2	8	5	0	42		LSC
Calanthe nipponica	26	7	2	7	3	1	46
Calanthe taibaishanensis	32	7	2	6	3	1	51
Calanthe tricarinata	32	7	2	6	3	1	51
Phaius delavayi	23	6	7	4	4	0	44
Phaius flavus	22	2	9	6	2	1	42
	212	59	31	50	28	5	385
Species	Mononucleotide	Dinucleotide	Trinucleotide	Tetranucleotide	Pentanucleotide	Hexanucleotide
Calanthe alpina	10	0	1	1	1	1	14
Calanthe brevicornu	9	2	1	1	0	0	13
Calanthe ecarinata	8	2	1	1	0	1	13
Calanthe nipponica	10	1	2	1	0	1	15		SSC
Calanthe taibaishanensis	8	0	1	2	0	0	11
Calanthe tricarinata	8	0	1	2	0	0	11
Phaius delavayi	8	1	1	1	0	1	12
Phaius flavus	10	0	1	0	0	0	11
	71	6	9	9	1	4	100
Species	Mononucleotide	Dinucleotide	Trinucleotide	Tetranucleotide	Pentanucleotide	Hexanucleotide
Calanthe alpina	1	1	0	0	0	0	2
Calanthe brevicornu	1	1	0	0	0	0	2
Calanthe ecarinata	1	1	0	0	0	0	2
Calanthe nipponica	1	1	0	0	0	0	2		IR
Calanthe taibaishanensis	1	1	0	0	0	0	2
Calanthe tricarinata	1	1	0	0	0	0	2
Phaius delavayi	1	1	0	0	0	0	2
Phaius flavus	2	1	0	0	1	0	4
	9	8	0	0	1	0	18

## Sheet: Sheet2
ID	SSR nr.	SSR type	SSR	size	start	end
Calanthe alpina	1	p1	(T)11	11	1391	1401
Calanthe alpina	2	p3	(AAT)4	12	3470	3481
Calanthe alpina	3	c	(TCTA)3	33	5103	5135
Calanthe alpina	4	p2	(AT)5	10	5307	5316
Calanthe alpina	5	c	(A)10	84	6289	6372
Calanthe alpina	6	p1	(T)10	10	6670	6679
Calanthe alpina	7	c	(TAA)5	36	6830	6865
Calanthe alpina	8	c	(T)10	101	7998	8098
Calanthe alpina	9	p1	(A)10	10	10152	10161
Calanthe alpina	10	p1	(A)14	14	14416	14429
Calanthe alpina	11	c	(T)10	117	18318	18434
Calanthe alpina	12	p2	(AT)5	10	19815	19824
Calanthe alpina	13	p1	(A)10	10	27979	27988
Calanthe alpina	14	c	(AT)7	27	31868	31894
Calanthe alpina	15	p1	(A)10	10	44382	44391
Calanthe alpina	16	p1	(A)11	11	45361	45371
Calanthe alpina	17	p1	(A)11	11	46134	46144
Calanthe alpina	18	p1	(A)11	11	46777	46787
Calanthe alpina	19	p1	(T)10	10	47789	47798
Calanthe alpina	20	p2	(AT)6	12	47937	47948
Calanthe alpina	21	p1	(T)14	14	48456	48469
Calanthe alpina	22	p1	(T)11	11	49868	49878
Calanthe alpina	23	p1	(T)10	10	50470	50479
Calanthe alpina	24	c	(CTA)4	37	51575	51611
Calanthe alpina	25	p2	(TA)10	20	55091	55110
Calanthe alpina	26	c	(TATT)3	121	55245	55365
Calanthe alpina	27	p1	(T)12	12	61269	61280
Calanthe alpina	28	p4	(AATG)3	12	62194	62205
Calanthe alpina	29	p1	(T)13	13	63440	63452
Calanthe alpina	30	p2	(TA)5	10	63890	63899
Calanthe alpina	31	p2	(TA)8	16	66672	66687
Calanthe alpina	32	p4	(ATTA)3	12	67477	67488
Calanthe alpina	33	p2	(TG)5	10	67977	67986
Calanthe alpina	34	p1	(T)11	11	68736	68746
Calanthe alpina	35	p1	(T)10	10	71445	71454
Calanthe alpina	36	p1	(T)11	11	71692	71702
Calanthe alpina	37	p1	(T)10	10	72037	72046
Calanthe alpina	38	p2	(TA)6	12	72546	72557
Calanthe alpina	39	p5	(TATTC)3	15	72707	72721
Calanthe alpina	40	p2	(TA)6	12	75263	75274
Calanthe alpina	41	p1	(A)10	10	76350	76359
Calanthe alpina	42	p1	(A)10	10	76599	76608
Calanthe alpina	43	p1	(T)13	13	77999	78011
Calanthe alpina	44	c	(T)16	27	81066	81092
Calanthe alpina	45	p1	(T)14	14	81975	81988
Calanthe alpina	46	p2	(TA)5	10	82126	82135
Calanthe alpina	47	c	(T)10	33	82615	82647
Calanthe alpina	48	p1	(T)12	12	84229	84240
Calanthe alpina	49	p2	(GA)5	10	91526	91535
Calanthe alpina	50	p1	(T)10	10	101731	101740
Calanthe alpina	51	c	(T)12	40	111949	111988
Calanthe alpina	52	p1	(A)10	10	112112	112121
Calanthe alpina	53	c	(A)14	120	112229	112348
Calanthe alpina	54	p1	(T)10	10	113568	113577
Calanthe alpina	55	p1	(A)10	10	115494	115503
Calanthe alpina	56	p1	(T)10	10	118945	118954
Calanthe alpina	57	p1	(T)13	13	119417	119429
Calanthe alpina	58	p5	(ATAAT)3	15	121836	121850
Calanthe alpina	59	p4	(ATCA)3	12	122299	122310
Calanthe alpina	60	p3	(TTA)4	12	122462	122473
Calanthe alpina	61	p1	(A)10	10	124878	124887
Calanthe alpina	62	p1	(A)14	14	127578	127591
Calanthe alpina	63	p1	(A)10	10	140341	140350
Calanthe alpina	64	p2	(TC)5	10	150546	150555

## Sheet: Sheet3
ID	SSR nr.	SSR type	SSR	size	start	end
Calanthe nipponica	1	p1	(T)10	10	1420	1429
Calanthe nipponica	2	p3	(ATA)4	12	3390	3401
Calanthe nipponica	3	c	(TCTA)3	39	5136	5174
Calanthe nipponica	4	p2	(TA)5	10	5351	5360
Calanthe nipponica	5	p1	(A)10	10	6335	6344
Calanthe nipponica	6	p5	(ATCTT)3	15	8183	8197
Calanthe nipponica	7	p1	(A)11	11	9475	9485
Calanthe nipponica	8	p4	(GTCT)3	12	11837	11848
Calanthe nipponica	9	p1	(A)10	10	13139	13148
Calanthe nipponica	10	p1	(A)10	10	14687	14696
Calanthe nipponica	11	p1	(T)12	12	16793	16804
Calanthe nipponica	12	c	(T)10	117	18894	19010
Calanthe nipponica	13	p2	(AT)5	10	20379	20388
Calanthe nipponica	14	c	(AAAT)3	125	28679	28803
Calanthe nipponica	15	p2	(AT)6	12	32679	32690
Calanthe nipponica	16	p1	(A)10	10	33209	33218
Calanthe nipponica	17	p1	(A)10	10	33359	33368
Calanthe nipponica	18	p1	(T)10	10	43273	43282
Calanthe nipponica	19	p1	(A)10	10	45365	45374
Calanthe nipponica	20	p1	(A)10	10	47121	47130
Calanthe nipponica	21	p4	(TATT)3	12	47606	47617
Calanthe nipponica	22	p1	(A)10	10	47784	47793
Calanthe nipponica	23	p1	(T)11	11	48779	48789
Calanthe nipponica	24	p1	(T)10	10	50849	50858
Calanthe nipponica	25	c	(CTA)5	40	52561	52600
Calanthe nipponica	26	p1	(A)10	10	60299	60308
Calanthe nipponica	27	p1	(T)10	10	64890	64899
Calanthe nipponica	28	p2	(TA)7	14	65336	65349
Calanthe nipponica	29	p1	(A)12	12	69203	69214
Calanthe nipponica	30	p4	(ATTA)3	12	69385	69396
Calanthe nipponica	31	p2	(TG)5	10	69883	69892
Calanthe nipponica	32	p1	(T)10	10	70648	70657
Calanthe nipponica	33	p1	(A)10	10	73320	73329
Calanthe nipponica	34	p1	(T)10	10	73943	73952
Calanthe nipponica	35	p1	(T)12	12	76768	76779
Calanthe nipponica	36	p2	(TA)5	10	77187	77196
Calanthe nipponica	37	p1	(T)13	13	79947	79959
Calanthe nipponica	38	p6	(AGATAC)3	18	82790	82807
Calanthe nipponica	39	p1	(T)10	10	83048	83057
Calanthe nipponica	40	p1	(T)10	10	83946	83955
Calanthe nipponica	41	p2	(GA)5	10	93464	93473
Calanthe nipponica	42	p1	(T)11	11	103743	103753
Calanthe nipponica	43	p1	(T)14	14	116537	116550
Calanthe nipponica	44	c*	(TAT)3

## Sheet: Sheet4
ID	SSR nr.	SSR type	SSR	size	start	end
Calanthe taibaishanensis	1	c	(A)10	31	1409	1439
Calanthe taibaishanensis	2	p3	(ATA)4	12	3436	3447
Calanthe taibaishanensis	3	c	(TCTA)3	32	5114	5145
Calanthe taibaishanensis	4	p1	(A)11	11	6158	6168
Calanthe taibaishanensis	5	p1	(A)10	10	6766	6775
Calanthe taibaishanensis	6	c	(T)10	101	7910	8010
Calanthe taibaishanensis	7	c	(A)15	97	9279	9375
Calanthe taibaishanensis	8	p4	(GTCT)3	12	11647	11658
Calanthe taibaishanensis	9	c	(T)10	117	18722	18838
Calanthe taibaishanensis	10	p2	(AT)5	10	20207	20216
Calanthe taibaishanensis	11	c	(TATAAG)3	87	28550	28636
Calanthe taibaishanensis	12	p2	(AT)6	12	32359	32370
Calanthe taibaishanensis	13	p1	(A)12	12	32889	32900
Calanthe taibaishanensis	14	p1	(A)10	10	33041	33050
Calanthe taibaishanensis	15	p1	(T)10	10	38079	38088
Calanthe taibaishanensis	16	p1	(T)10	10	42956	42965
Calanthe taibaishanensis	17	p1	(A)11	11	46801	46811
Calanthe taibaishanensis	18	p4	(TATT)3	12	47287	47298
Calanthe taibaishanensis	19	c	(A)10	87	47465	47551
Calanthe taibaishanensis	20	p1	(T)10	10	48462	48471
Calanthe taibaishanensis	21	p1	(T)10	10	50315	50324
Calanthe taibaishanensis	22	p1	(A)11	11	51900	51910
Calanthe taibaishanensis	23	c	(CTA)5	40	52074	52113
Calanthe taibaishanensis	24	p1	(A)10	10	58325	58334
Calanthe taibaishanensis	25	p1	(A)10	10	60247	60256
Calanthe taibaishanensis	26	p1	(T)10	10	62163	62172
Calanthe taibaishanensis	27	p1	(T)14	14	64323	64336
Calanthe taibaishanensis	28	p2	(TA)6	12	64773	64784
Calanthe taibaishanensis	29	p1	(A)11	11	66051	66061
Calanthe taibaishanensis	30	p1	(A)11	11	68646	68656
Calanthe taibaishanensis	31	p4	(ATTA)3	12	68827	68838
Calanthe taibaishanensis	32	p2	(TG)5	10	69321	69330
Calanthe taibaishanensis	33	p1	(T)11	11	70078	70088
Calanthe taibaishanensis	34	p1	(T)11	11	72788	72798
Calanthe taibaishanensis	35	p1	(T)10	10	73893	73902
Calanthe taibaishanensis	36	p1	(T)12	12	76210	76221
Calanthe taibaishanensis	37	p2	(TA)5	10	76659	76668
Calanthe taibaishanensis	38	p1	(A)10	10	77781	77790
Calanthe taibaishanensis	39	p1	(A)10	10	78030	78039
Calanthe taibaishanensis	40	p1	(T)12	12	79420	79431
Calanthe taibaishanensis	41	p1	(T)11	11	82508	82518
Calanthe taibaishanensis	42	p2	(GA)5	10	92927	92936
Calanthe taibaishanensis	43	p1	(T)11	11	103204	103214
Calanthe taibaishanensis	44	p1	(T)10	10	115965	115974
Calanthe taibaishanensis	45	p4	(AATT)3	12	118714	118725
Calanthe taibaishanensis	46	p3	(AAT)4	12	121093	121104
Calanthe taibaishanensis	47	p4	(TTGA)3	12	121255	121266
Calanthe taibaishanensis	48	p1	(A)17	17	124612	124628
Calanthe taibaishanensis	49	p1	(T)10	10	128109	128118
Calanthe taibaishanensis	50	p1	(A)10	10	130041	130050
Calanthe taibaishanensis	51	p1	(T)14	14	131355	131368
Calanthe taibaishanensis	52	p1	(T)10	10	131476	131485
Calanthe taibaishanensis	53	c	(T)11	40	131609	131648
Calanthe taibaishanensis	54	p1	(A)11	11	141875	141885
Calanthe taibaishanensis	55	p2	(TC)5	10	152153	152162

## Sheet: Sheet5
ID		SSR type	SSR	size	start	end
Calanthe tricarinata	SSR nr.	SSR type	SSR	size	start	end
Calanthe tricarinata	1	p5	(TCATA)3	15	74	88
Calanthe tricarinata	2	p3	(AAT)4	12	3426	3437
Calanthe tricarinata	3	p1	(A)12	12	4525	4536
Calanthe tricarinata	4	c	(TCTA)3	49	5073	5121
Calanthe tricarinata	5	p2	(TA)5	10	5297	5306
Calanthe tricarinata	6	p5	(ATCTT)3	15	8117	8131
Calanthe tricarinata	7	p1	(A)11	11	9381	9391
Calanthe tricarinata	8	p4	(GTCT)3	12	11763	11774
Calanthe tricarinata	9	p1	(A)10	10	13065	13074
Calanthe tricarinata	10	p1	(T)10	10	16731	16740
Calanthe tricarinata	11	c	(T)10	117	18830	18946
Calanthe tricarinata	12	p2	(AT)5	10	20315	20324
Calanthe tricarinata	13	p4	(TTTA)3	12	28658	28669
Calanthe tricarinata	14	c	(TA)5	36	32545	32580
Calanthe tricarinata	15	p1	(T)10	10	32930	32939
Calanthe tricarinata	16	p1	(A)10	10	33207	33216
Calanthe tricarinata	17	p4	(TAAA)3	12	33411	33422
Calanthe tricarinata	18	p1	(T)12	12	43060	43071
Calanthe tricarinata	19	p1	(A)10	10	45153	45162
Calanthe tricarinata	20	p2	(AT)7	14	48703	48716
Calanthe tricarinata	21	p5	(TATAT)3	15	49171	49185
Calanthe tricarinata	22	p1	(T)10	10	50630	50639
Calanthe tricarinata	23	p1	(T)13	13	51231	51243
Calanthe tricarinata	24	c	(CTA)4	37	52410	52446
Calanthe tricarinata	25	p2	(TA)9	18	55939	55956
Calanthe tricarinata	26	p1	(T)10	10	62687	62696
Calanthe tricarinata	27	p4	(AATG)3	12	63602	63613
Calanthe tricarinata	28	p1	(T)12	12	64848	64859
Calanthe tricarinata	29	p1	(T)10	10	67464	67473
Calanthe tricarinata	30	p4	(ATTA)3	12	69225	69236
Calanthe tricarinata	31	p2	(TG)5	10	69734	69743
Calanthe tricarinata	32	p4	(AAAT)3	12	70244	70255
Calanthe tricarinata	33	p1	(T)11	11	73228	73238
Calanthe tricarinata	34	p1	(T)10	10	73477	73486
Calanthe tricarinata	35	c	(AT)7	89	76840	76928
Calanthe tricarinata	36	p1	(A)10	10	78054	78063
Calanthe tricarinata	37	c	(TAGAA)3	68	79642	79709
Calanthe tricarinata	38	p2	(GA)5	10	93180	93189
Calanthe tricarinata	39	p1	(A)10	10	111066	111075
Calanthe tricarinata	40	c	(T)12	40	113681	113720
Calanthe tricarinata	41	p1	(A)14	14	113961	113974
Calanthe tricarinata	42	p1	(T)10	10	115279	115288
Calanthe tricarinata	43	p1	(A)10	10	117211	117220
Calanthe tricarinata	44	p2	(AG)5	10	119216	119225
Calanthe tricarinata	45	p1	(T)10	10	120682	120691
Calanthe tricarinata	46	p6	(CATATG)4	24	121271	121294
Calanthe tricarinata	47	p4	(ATCA)3	12	124047	124058
Calanthe tricarinata	48	p3	(TTA)4	12	124203	124214
Calanthe tricarinata	49	p1	(T)11	11	126524	126534
Calanthe tricarinata	50	p2	(AT)5	10	129185	129194
Calanthe tricarinata	51	p1	(T)10	10	134554	134563
Calanthe tricarinata	52	p2	(TC)5	10	152440	152449

## Sheet: Sheet6
ID	SSR nr.	SSR type	SSR	size	start	end
Calanthe ecarinata	1	p5	(TCATA)3	15	74	88
Calanthe ecarinata	2	p3	(AAT)4	12	3426	3437
Calanthe ecarinata	3	p1	(A)12	12	4524	4535
Calanthe ecarinata	4	c	(TCTA)3	49	5072	5120
Calanthe ecarinata	5	p2	(TA)5	10	5296	5305
Calanthe ecarinata	6	p5	(ATCTT)3	15	8123	8137
Calanthe ecarinata	7	p1	(A)11	11	9387	9397
Calanthe ecarinata	8	p4	(GTCT)3	12	11769	11780
Calanthe ecarinata	9	p1	(A)10	10	13071	13080
Calanthe ecarinata	10	p1	(T)10	10	16737	16746
Calanthe ecarinata	11	c	(T)10	117	18836	18952
Calanthe ecarinata	12	p2	(AT)5	10	20321	20330
Calanthe ecarinata	13	p4	(TTTA)3	12	28664	28675
Calanthe ecarinata	14	c	(TA)5	36	32550	32585
Calanthe ecarinata	15	p1	(A)10	10	33211	33220
Calanthe ecarinata	16	p4	(TAAA)3	12	33415	33426
Calanthe ecarinata	17	p1	(T)12	12	43064	43075
Calanthe ecarinata	18	p1	(A)11	11	45157	45167
Calanthe ecarinata	19	p2	(AT)8	16	48708	48723
Calanthe ecarinata	20	p5	(TATAT)3	15	49178	49192
Calanthe ecarinata	21	p1	(T)10	10	50637	50646
Calanthe ecarinata	22	p1	(T)13	13	51238	51250
Calanthe ecarinata	23	c	(CTA)4	37	52386	52422
Calanthe ecarinata	24	p2	(TA)9	18	55932	55949
Calanthe ecarinata	25	p4	(AATG)3	12	63594	63605
Calanthe ecarinata	26	p1	(T)12	12	64840	64851
Calanthe ecarinata	27	p1	(T)10	10	67456	67465
Calanthe ecarinata	28	p4	(ATTA)3	12	69217	69228
Calanthe ecarinata	29	p2	(TG)5	10	69726	69735
Calanthe ecarinata	30	p4	(AAAT)3	12	70236	70247
Calanthe ecarinata	31	p1	(T)11	11	73220	73230
Calanthe ecarinata	32	p1	(T)10	10	73469	73478
Calanthe ecarinata	33	c	(AT)7	89	76850	76938
Calanthe ecarinata	34	p1	(A)10	10	78064	78073
Calanthe ecarinata	35	c	(TAGAA)4	74	79652	79725
Calanthe ecarinata	36	p1	(A)10	10	85993	86002
Calanthe ecarinata	37	p2	(GA)5	10	93188	93197
Calanthe ecarinata	38	p1	(A)10	10	111074	111083
Calanthe ecarinata	39	c	(T)12	40	113689	113728
Calanthe ecarinata	40	p1	(A)14	14	113969	113982
Calanthe ecarinata	41	p1	(T)10	10	115287	115296
Calanthe ecarinata	42	p1	(A)10	10	117219	117228
Calanthe ecarinata	43	p2	(AG)5	10	119224	119233
Calanthe ecarinata	44	p1	(T)11	11	120690	120700
Calanthe ecarinata	45	p6	(CATATG)3	18	121280	121297
Calanthe ecarinata	46	p1	(T)10	10	123611	123620
Calanthe ecarinata	47	p4	(ATCA)3	12	124051	124062
Calanthe ecarinata	48	p3	(TTA)4	12	124207	124218
Calanthe ecarinata	49	p1	(T)12	12	126528	126539
Calanthe ecarinata	50	p2	(AT)5	10	129190	129199
Calanthe ecarinata	51	p1	(T)10	10	134540	134549
Calanthe ecarinata	52	p2	(TC)5	10	152426	152435

## Sheet: Sheet7
ID	SSR nr.	SSR type	SSR	size	start	end
Phaius delavayi	1	p1	(T)10	10	1411	1420
Phaius delavayi	2	p1	(T)10	10	1677	1686
Phaius delavayi	3	c	(TCTA)3	36	5120	5155
Phaius delavayi	4	p1	(A)10	10	6901	6910
Phaius delavayi	5	p1	(T)10	10	8046	8055
Phaius delavayi	6	p1	(A)10	10	10551	10560
Phaius delavayi	7	p4	(GTCT)3	12	11676	11687
Phaius delavayi	8	p1	(T)10	10	13828	13837
Phaius delavayi	9	p1	(T)10	10	16589	16598
Phaius delavayi	10	c	(T)10	117	18688	18804
Phaius delavayi	11	p2	(AT)5	10	20173	20182
Phaius delavayi	12	p4	(TTTA)3	12	28455	28466
Phaius delavayi	13	p3	(TAT)4	12	29586	29597
Phaius delavayi	14	p4	(AGAA)3	12	30498	30509
Phaius delavayi	15	p1	(T)12	12	32624	32635
Phaius delavayi	16	p1	(T)10	10	42538	42547
Phaius delavayi	17	p1	(A)10	10	46965	46974
Phaius delavayi	18	p1	(T)10	10	47961	47970
Phaius delavayi	19	p2	(AT)7	14	48109	48122
Phaius delavayi	20	p3	(CTA)4	12	49543	49554
Phaius delavayi	21	p1	(T)11	11	52783	52793
Phaius delavayi	22	p2	(TA)9	18	53016	53033
Phaius delavayi	23	p1	(T)11	11	59128	59138
Phaius delavayi	24	p4	(AATG)3	12	60044	60055
Phaius delavayi	25	p1	(T)12	12	61290	61301
Phaius delavayi	26	p2	(AT)11	22	61786	61807
Phaius delavayi	27	p1	(A)10	10	62728	62737
Phaius delavayi	28	p1	(A)11	11	63102	63112
Phaius delavayi	29	p4	(ATTA)3	12	65676	65687
Phaius delavayi	30	p2	(TG)5	10	66181	66190
Phaius delavayi	31	p4	(ATAA)3	12	69402	69413
Phaius delavayi	32	p1	(T)10	10	69638	69647
Phaius delavayi	33	p1	(T)10	10	69892	69901
Phaius delavayi	34	p1	(T)10	10	72907	72916
Phaius delavayi	35	p1	(T)14	14	75899	75912
Phaius delavayi	36	p1	(A)10	10	77131	77140
Phaius delavayi	37	p2	(TA)7	14	80045	80058
Phaius delavayi	38	p2	(GA)5	10	89425	89434
Phaius delavayi	39	p5	(TATTA)4	20	98816	98835
Phaius delavayi	40	p1	(T)11	11	99452	99462
Phaius delavayi	41	p1	(T)12	12	109689	109700
Phaius delavayi	42	p1	(A)10	10	109852	109861
Phaius delavayi	43	p1	(T)10	10	111281	111290
Phaius delavayi	44	p1	(A)10	10	114031	114040
Phaius delavayi	45	p1	(T)10	10	116609	116618
Phaius delavayi	46	p6	(CATATG)3	18	117193	117210
Phaius delavayi	47	p1	(T)10	10	118740	118749
Phaius delavayi	48	p1	(T)10	10	118974	118983
Phaius delavayi	49	p4	(ATCA)3	12	119414	119425
Phaius delavayi	50	p3	(TTA)4	12	119572	119583
Phaius delavayi	51	p1	(A)11	11	121976	121986
Phaius delavayi	52	p2	(TA)5	10	124667	124676
Phaius delavayi	53	p1	(A)11	11	134008	134018
Phaius delavayi	54	p5	(ATAAT)4	20	134634	134653
Phaius delavayi	55	p2	(TC)5	10	144036	144045

## Sheet: Sheet8
ID	SSR nr.	SSR type	SSR	size	start	end
Phaius flavus	1	p1	(T)10	10	1405	1414
Phaius flavus	2	p3	(ATA)4	12	3458	3469
Phaius flavus	3	p4	(TCTA)3	12	5296	5307
Phaius flavus	4	p5	(ATCTT)3	15	8369	8383
Phaius flavus	5	p4	(GTCT)3	12	12014	12025
Phaius flavus	6	p1	(A)10	10	13316	13325
Phaius flavus	7	p1	(T)10	10	17003	17012
Phaius flavus	8	c	(T)10	117	19107	19223
Phaius flavus	9	p2	(AT)5	10	20592	20601
Phaius flavus	10	p2	(AT)6	12	28908	28919
Phaius flavus	11	p4	(AGAA)3	12	31064	31075
Phaius flavus	12	p1	(A)10	10	33060	33069
Phaius flavus	13	p2	(AT)5	10	47555	47564
Phaius flavus	14	p2	(AT)8	16	48789	48804
Phaius flavus	15	p1	(T)10	10	50944	50953
Phaius flavus	16	p1	(A)10	10	51887	51896
Phaius flavus	17	p1	(A)10	10	52569	52578
Phaius flavus	18	p1	(T)10	10	55965	55974
Phaius flavus	19	p1	(A)11	11	60453	60463
Phaius flavus	20	p4	(AATG)3	12	63790	63801
Phaius flavus	21	p1	(T)11	11	65017	65027
Phaius flavus	22	p1	(T)11	11	65358	65368
Phaius flavus	23	p1	(A)11	11	67348	67358
Phaius flavus	24	p1	(T)12	12	67627	67638
Phaius flavus	25	p1	(A)11	11	69073	69083
Phaius flavus	26	p4	(ATTA)3	12	69254	69265
Phaius flavus	27	p1	(T)10	10	69466	69475
Phaius flavus	28	p2	(TG)5	10	69765	69774
Phaius flavus	29	p1	(T)10	10	73227	73236
Phaius flavus	30	p2	(AT)8	16	73990	74005
Phaius flavus	31	p2	(TA)5	10	74310	74319
Phaius flavus	32	p4	(TAGA)3	12	74510	74521
Phaius flavus	33	c	(T)10	69	76616	76684
Phaius flavus	34	p2	(CT)5	10	78115	78124
Phaius flavus	35	p1	(A)11	11	78290	78300
Phaius flavus	36	p1	(T)14	14	79681	79694
Phaius flavus	37	c	(AAT)4	109	84855	84963
Phaius flavus	38	p1	(T)11	11	85775	85785
Phaius flavus	39	p2	(GA)5	10	93296	93305
Phaius flavus	40	p1	(T)12	12	103602	103613
Phaius flavus	41	p1	(G)10	10	106176	106185
Phaius flavus	42	c	(T)10	61	116524	116584
Phaius flavus	43	p1	(T)12	12	116712	116723
Phaius flavus	44	p1	(T)10	10	119064	119073
Phaius flavus	45	p3	(AAT)4	12	121518	121529
Phaius flavus	46	p4	(TTGA)3	12	121671	121682
Phaius flavus	47	p1	(A)10	10	125011	125020
Phaius flavus	48	p1	(T)10	10	128112	128121
Phaius flavus	49	p1	(T)10	10	130344	130353
Phaius flavus	50	p1	(A)10	10	130461	130470
Phaius flavus	51	p1	(T)14	14	131769	131782
Phaius flavus	52	p1	(T)10	10	131890	131899
Phaius flavus	53	p1	(A)12	12	132051	132062
Phaius flavus	54	p1	(C)10	10	139588	139597
Phaius flavus	55	p1	(A)12	12	142160	142171
Phaius flavus	56	p2	(TC)5	10	152468	152477
