# Supplementary material for: Plastome structure of 8 Calanthe s.l. species (Orchidaceae): comparative genomics, phylogenetic analysis
Source: BMC Plant Biol. 2022 Aug 3;22:387. doi: 10.1186/s12870-022-03736-0 (PMC9347164; doi:10.1186/s12870-022-03736-0)
Supplement: Supplementary file 6 — Additional file 6. [file 12870_2022_3736_MOESM6_ESM.xlsx]

## Sheet: Sheet1
Species	Size	Location 1	Type	Size	Location 2
Calanthe alpina	59	2	P	59	2
Calanthe alpina	65	63602	P	65	63602
Calanthe alpina	48	29656	P	48	29656
Calanthe alpina	46	42248	P	46	42248
Calanthe alpina	34	118825	P	34	118825
Calanthe alpina	39	3662	R	39	3662
Calanthe alpina	39	43728	F	39	100717
Calanthe alpina	39	43728	P	39	141324
Calanthe alpina	32	27851	P	32	27851
Calanthe alpina	32	55084	P	32	55084
Calanthe alpina	36	28744	P	36	28744
Calanthe alpina	33	6866	P	33	6866
Calanthe alpina	37	116486	P	37	116486
Calanthe alpina	34	63874	P	34	63880
Calanthe alpina	30	8374	P	30	45171
Calanthe alpina	30	104030	P	30	104069
Calanthe alpina	30	104030	F	30	137981
Calanthe alpina	30	104069	F	30	138020
Calanthe alpina	30	137981	P	30	138020
Calanthe alpina	34	83787	R	34	83792
Calanthe alpina	31	124634	P	31	125023
Calanthe alpina	33	12591	P	33	12591
Calanthe alpina	30	5102	P	30	5102
Calanthe alpina	30	5102	F	30	5106
Calanthe alpina	30	36651	P	30	36651
Calanthe alpina	32	35816	P	32	45171
Calanthe alpina	32	48526	P	32	48562
Calanthe alpina	32	54960	F	32	72683
Calanthe alpina	31	71844	P	31	71853
Calanthe alpina	30	9851	F	30	36576
Calanthe alpina	30	31818	R	30	46724
Calanthe alpina	30	38827	F	30	41051
Calanthe alpina	30	43740	F	30	100729
Calanthe alpina	30	43740	P	30	141321

## Sheet: Sheet2
Species	size	Location 1	Type	Size	Location 2
Calanthe brevicornu	59	23	P	59	23
Calanthe brevicornu	52	13139	F	52	13193
Calanthe brevicornu	48	30368	P	48	30368
Calanthe brevicornu	57	65065	P	57	65065
Calanthe brevicornu	55	49364	P	55	49364
Calanthe brevicornu	40	116324	F	40	116343
Calanthe brevicornu	34	124983	P	34	124983
Calanthe brevicornu	39	3616	R	39	3616
Calanthe brevicornu	39	44552	F	39	102297
Calanthe brevicornu	39	44552	P	39	143203
Calanthe brevicornu	32	28431	P	32	28431
Calanthe brevicornu	36	29411	P	36	29411
Calanthe brevicornu	37	127348	P	37	127348
Calanthe brevicornu	37	128718	P	37	128718
Calanthe brevicornu	30	8418	P	30	45993
Calanthe brevicornu	32	47416	R	32	47416
Calanthe brevicornu	31	47433	C	31	62304
Calanthe brevicornu	31	51288	R	31	51288
Calanthe brevicornu	31	116336	F	31	116355
Calanthe brevicornu	31	118786	P	31	119177
Calanthe brevicornu	33	4629	R	33	4633
Calanthe brevicornu	30	37473	P	30	37473
Calanthe brevicornu	30	102731	R	30	102731
Calanthe brevicornu	30	102731	C	30	142778
Calanthe brevicornu	30	128549	P	30	128549
Calanthe brevicornu	30	142778	R	30	142778
Calanthe brevicornu	32	36638	P	32	45993
Calanthe brevicornu	32	102714	R	32	102723
Calanthe brevicornu	32	102714	C	32	142784
Calanthe brevicornu	32	102723	C	32	142793
Calanthe brevicornu	32	142784	R	32	142793
Calanthe brevicornu	31	73679	P	31	73688
Calanthe brevicornu	31	102707	C	31	142807
Calanthe brevicornu	30	10341	F	30	37398
Calanthe brevicornu	30	32563	R	30	47576
Calanthe brevicornu	30	39649	F	30	41873
Calanthe brevicornu	30	44564	F	30	102309
Calanthe brevicornu	30	44564	P	30	143200

## Sheet: Sheet3
Species	Size	Location 1	Type	Size	Location 2
Calanthe ecarinata	59	7	P	59	7
Calanthe ecarinata	48	30331	P	48	30331
Calanthe ecarinata	57	65005	P	57	65005
Calanthe ecarinata	55	49301	P	55	49301
Calanthe ecarinata	35	55802	F	35	55819
Calanthe ecarinata	33	6556	R	33	6556
Calanthe ecarinata	39	3614	R	39	3614
Calanthe ecarinata	39	44503	F	39	102363
Calanthe ecarinata	39	44503	P	39	143220
Calanthe ecarinata	32	28395	P	32	28395
Calanthe ecarinata	36	29374	P	36	29374
Calanthe ecarinata	36	47367	R	36	47367
Calanthe ecarinata	37	116841	P	37	116841
Calanthe ecarinata	37	118211	P	37	118211
Calanthe ecarinata	34	120578	P	34	120578
Calanthe ecarinata	30	8423	P	30	45947
Calanthe ecarinata	31	126387	P	31	126778
Calanthe ecarinata	33	4625	R	33	4629
Calanthe ecarinata	30	37424	P	30	37424
Calanthe ecarinata	30	51225	R	30	51225
Calanthe ecarinata	30	102788	R	30	102788
Calanthe ecarinata	30	102788	C	30	142804
Calanthe ecarinata	30	117017	P	30	117017
Calanthe ecarinata	30	142804	R	30	142804
Calanthe ecarinata	32	36589	P	32	45947
Calanthe ecarinata	32	55792	F	32	55914
Calanthe ecarinata	32	102771	R	32	102780
Calanthe ecarinata	32	102771	C	32	142810
Calanthe ecarinata	32	102780	C	32	142819
Calanthe ecarinata	32	142810	R	32	142819
Calanthe ecarinata	31	62276	P	31	73687
Calanthe ecarinata	30	10340	F	30	37349
Calanthe ecarinata	30	32518	R	30	47513
Calanthe ecarinata	30	39600	F	30	41824
Calanthe ecarinata	30	44515	F	30	102375
Calanthe ecarinata	30	44515	P	30	143217
Calanthe ecarinata	30	102764	C	30	142833

## Sheet: Sheet4
Species	Size	Location 1	Type	Size	Location 2
Calanthe nipponica	58	5126	P	58	5126
Calanthe nipponica	59	20	P	59	20
Calanthe nipponica	48	30445	P	48	30445
Calanthe nipponica	46	43229	P	46	43229
Calanthe nipponica	38	51752	F	38	51772
Calanthe nipponica	39	3698	R	39	3698
Calanthe nipponica	39	44710	F	39	102656
Calanthe nipponica	39	44710	P	39	143469
Calanthe nipponica	32	28462	P	32	28462
Calanthe nipponica	41	65061	P	41	65061
Calanthe nipponica	36	29509	P	36	29509
Calanthe nipponica	37	125275	P	37	125275
Calanthe nipponica	37	127622	P	37	127622
Calanthe nipponica	37	128992	P	37	128992
Calanthe nipponica	31	95262	F	31	95280
Calanthe nipponica	31	95262	P	31	150853
Calanthe nipponica	31	95280	P	31	150871
Calanthe nipponica	31	150853	F	31	150871
Calanthe nipponica	30	8472	P	30	46154
Calanthe nipponica	30	106046	P	30	106085
Calanthe nipponica	30	106046	F	30	140049
Calanthe nipponica	30	106085	F	30	140088
Calanthe nipponica	30	140049	P	30	140088
Calanthe nipponica	32	121455	P	32	121455
Calanthe nipponica	31	65049	P	31	65083
Calanthe nipponica	33	56174	F	33	116516
Calanthe nipponica	30	9291	P	30	9291
Calanthe nipponica	30	37636	P	30	37636
Calanthe nipponica	30	103079	F	30	103111
Calanthe nipponica	30	103079	P	30	143023
Calanthe nipponica	30	103111	P	30	143055
Calanthe nipponica	30	128823	P	30	128823
Calanthe nipponica	30	143023	F	30	143055
Calanthe nipponica	32	36801	P	32	46154
Calanthe nipponica	30	10428	F	30	37561
Calanthe nipponica	30	39809	F	30	42033
Calanthe nipponica	30	44722	F	30	102668
Calanthe nipponica	30	44722	P	30	143466
Calanthe nipponica	30	103057	C	30	143082

## Sheet: Sheet5
Species	Size	Location 1	Type	Size	Location 2
Calanthe taibaishanensis	59	24	P	59	24
Calanthe taibaishanensis	48	30138	P	48	30138
Calanthe taibaishanensis	46	42912	P	46	42912
Calanthe taibaishanensis	34	124713	P	34	124713
Calanthe taibaishanensis	39	44413	F	39	102128
Calanthe taibaishanensis	39	44413	P	39	142921
Calanthe taibaishanensis	32	28288	P	32	28288
Calanthe taibaishanensis	41	64498	P	41	64498
Calanthe taibaishanensis	38	76410	R	38	76410
Calanthe taibaishanensis	30	128289	P	30	128289
Calanthe taibaishanensis	36	29357	P	36	29357
Calanthe taibaishanensis	37	127088	P	37	127088
Calanthe taibaishanensis	37	128458	P	37	128458
Calanthe taibaishanensis	31	94725	F	31	94743
Calanthe taibaishanensis	31	94725	P	31	150314
Calanthe taibaishanensis	31	94743	P	31	150332
Calanthe taibaishanensis	31	150314	F	31	150332
Calanthe taibaishanensis	30	8285	P	30	45854
Calanthe taibaishanensis	34	51198	R	34	51202
Calanthe taibaishanensis	31	64486	P	31	64520
Calanthe taibaishanensis	30	9100	P	30	9100
Calanthe taibaishanensis	30	37318	P	30	37318
Calanthe taibaishanensis	32	36483	P	32	45854
Calanthe taibaishanensis	31	3748	R	31	3756
Calanthe taibaishanensis	31	14699	F	31	14721
Calanthe taibaishanensis	30	10243	F	30	37243
Calanthe taibaishanensis	30	39492	F	30	41716
Calanthe taibaishanensis	30	44425	F	30	102140
Calanthe taibaishanensis	30	44425	P	30	142918
Calanthe taibaishanensis	30	102529	C	30	142534

## Sheet: Sheet6
Species	Size	Location 1	Type	Size	Location 2
Calanthe tricarinata	59	7	P	59	7
Calanthe tricarinata	48	30326	P	48	30326
Calanthe tricarinata	57	65013	P	57	65013
Calanthe tricarinata	55	49294	P	55	49294
Calanthe tricarinata	40	129199	F	40	129218
Calanthe tricarinata	33	6557	R	33	6557
Calanthe tricarinata	39	3614	R	39	3614
Calanthe tricarinata	39	44499	F	39	102355
Calanthe tricarinata	39	44499	P	39	143234
Calanthe tricarinata	32	28389	P	32	28389
Calanthe tricarinata	36	29369	P	36	29369
Calanthe tricarinata	36	47362	R	36	47362
Calanthe tricarinata	37	116833	P	37	116833
Calanthe tricarinata	37	118203	P	37	118203
Calanthe tricarinata	34	120570	P	34	120570
Calanthe tricarinata	30	8417	P	30	45942
Calanthe tricarinata	31	126383	P	31	126773
Calanthe tricarinata	33	4626	R	33	4630
Calanthe tricarinata	30	37420	P	30	37420
Calanthe tricarinata	30	51218	R	30	51218
Calanthe tricarinata	30	102780	R	30	102780
Calanthe tricarinata	30	102780	C	30	142818
Calanthe tricarinata	30	117009	P	30	117009
Calanthe tricarinata	30	142818	R	30	142818
Calanthe tricarinata	32	36585	P	32	45942
Calanthe tricarinata	32	55816	F	32	55921
Calanthe tricarinata	32	102763	R	32	102772
Calanthe tricarinata	32	102763	C	32	142824
Calanthe tricarinata	32	102772	C	32	142833
Calanthe tricarinata	32	142824	R	32	142833
Calanthe tricarinata	31	62283	P	31	73695
Calanthe tricarinata	30	10334	F	30	37345
Calanthe tricarinata	30	32513	R	30	47508
Calanthe tricarinata	30	39596	F	30	41820
Calanthe tricarinata	30	44511	F	30	102367
Calanthe tricarinata	30	44511	P	30	143231
Calanthe tricarinata	30	102756	C	30	142847

## Sheet: Sheet7
Species	Size	Location 1	Type	Size	Location 2
Phaius delavayi	65	61451	P	65	61451
Phaius delavayi	48	30020	P	48	30020
Phaius delavayi	37	124578	F	37	124615
Phaius delavayi	41	98805	R	41	98805
Phaius delavayi	41	98805	C	41	134623
Phaius delavayi	41	134623	R	41	134623
Phaius delavayi	34	116489	P	34	116489
Phaius delavayi	39	3674	R	39	3674
Phaius delavayi	39	43947	F	39	98390
Phaius delavayi	39	43947	P	39	135040
Phaius delavayi	32	28231	P	32	28231
Phaius delavayi	32	61780	P	32	61780
Phaius delavayi	31	91223	F	31	91241
Phaius delavayi	31	91223	P	31	142197
Phaius delavayi	31	91241	P	31	142215
Phaius delavayi	31	142197	F	31	142215
Phaius delavayi	36	29163	P	36	29163
Phaius delavayi	37	112841	P	37	112841
Phaius delavayi	37	114214	P	37	114214
Phaius delavayi	30	8420	P	30	45389
Phaius delavayi	32	98770	F	32	98784
Phaius delavayi	32	98770	P	32	134653
Phaius delavayi	32	98784	P	32	134667
Phaius delavayi	32	134653	F	32	134667
Phaius delavayi	31	61718	F	31	61751
Phaius delavayi	31	98824	R	31	98824
Phaius delavayi	31	98824	C	31	134614
Phaius delavayi	31	134614	R	31	134614
Phaius delavayi	33	61773	C	33	61774
Phaius delavayi	30	124643	R	30	124643
Phaius delavayi	32	36092	P	32	45389
Phaius delavayi	32	48694	P	32	48730
Phaius delavayi	32	49385	P	32	53201
Phaius delavayi	31	1612	P	31	1612
Phaius delavayi	30	10265	F	30	36853
Phaius delavayi	30	29577	F	30	119564
Phaius delavayi	30	39074	F	30	41298
Phaius delavayi	30	43959	F	30	98402
Phaius delavayi	30	43959	P	30	135037
Phaius delavayi	30	52768	P	30	77124

## Sheet: Sheet8
Species	Size	Location 1	Type	Size	Location 2
Phaius flavus	59	14	P	59	14
Phaius flavus	46	29645	P	46	29645
Phaius flavus	48	30576	P	48	30576
Phaius flavus	46	43080	P	46	43080
Phaius flavus	39	3801	R	39	3801
Phaius flavus	39	44557	F	39	102466
Phaius flavus	39	44557	P	39	143267
Phaius flavus	32	28621	P	32	28621
Phaius flavus	34	125095	P	34	125095
Phaius flavus	31	95094	F	31	95112
Phaius flavus	31	95094	P	31	150629
Phaius flavus	31	95112	P	31	150647
Phaius flavus	31	150629	F	31	150647
Phaius flavus	30	8658	P	30	45998
Phaius flavus	30	45675	F	30	67533
Phaius flavus	30	51928	P	30	51928
Phaius flavus	32	36645	P	32	45998
Phaius flavus	31	6668	F	31	102994
Phaius flavus	31	6668	P	31	142747
Phaius flavus	30	6635	P	30	85605
Phaius flavus	30	10606	F	30	37409
Phaius flavus	30	39661	F	30	41885
Phaius flavus	30	44569	F	30	102478
Phaius flavus	30	44569	P	30	143264
Phaius flavus	30	91144	F	30	91162
Phaius flavus	30	91144	P	30	154580
Phaius flavus	30	91162	P	30	154598
Phaius flavus	30	154580	F	30	154598

## Sheet: Sheet9
Species	Forward	Reverse	Complement	Palindromic	Total
Calanthe alpina	8	3		23	34
Calanthe brevicornu	7	9	5	17	38
Calanthe ecarinata	6	10	4	17	37
Calanthe nipponica	12	1	1	25	39
Calanthe taibaishanensis	7	3	1	19	30
Calanthe tricarinata	6	10	4	17	37
Phaius delavayi	11	6	3	20	40
Phaius flavus	10	1		17	28

## Sheet: Sheet10
Species		Forward				Reverse				Palindromic				Complement		Total
	10-30	31-50	51-70		10-30	31-50	51-70		10-30	31-50	51-70		10-30	31-50	51-70
Calanthe alpina	6	2	0		1	2	0		6	14	2		0	0	0	33
Calanthe brevicornu	3	3	1		3	6	0		4	10	3		1	4	0	38
Calanthe ecarinata	3	3	0		4	6	0		4	10	3		2	2	0	37
Calanthe nipponica	7	4	0		0	1	0		9	14	2		1	0	0	38
Calanthe taibaishanensis	3	4	0		0	3	1		5	13	1		1	0	0	31
Calanthe tricarinata	3	3	0		4	4	0		4	10	3		2	2	0	35
Phaius delavayi	4	7	0		1	5	0		3	16	1		0	3	0	40
Phaius flavus	6	4	0		0	1	0		6	10	1		0	0	0	28
	35	30	1	0	13	28	1	0	41	97	16	0	7	11	0	280
Species	Forward	Reverse	Palindromic	Complement
Calanthe alpina	8	3	22	0
Calanthe brevicornu	7	9	17	5
Calanthe ecarinata	6	10	17	4
Calanthe nipponica	11	1	25	1
Calanthe taibaishanensis	7	4	19	1
Calanthe tricarinata	6	8	17	4
Phaius delavayi	11	6	20	3
Phaius flavus	10	1	17	0
Species		Reverse
	10-30	31-50	51-70
Calanthe alpina	1	2	0
Calanthe brevicornu	3	6	0
Calanthe ecarinata	4	6	0
Calanthe nipponica	0	1	0
Calanthe taibaishanensis	0	3	1
Calanthe tricarinata	4	4	0
Phaius delavayi	1	5	0
Phaius flavus	0	1	0
	13	28	1
Species		Palindromic
	10-30	31-50	51-70
Calanthe alpina	6	14	2
Calanthe brevicornu	4	10	3
Calanthe ecarinata	4	10	3
Calanthe nipponica	9	14	2
Calanthe taibaishanensis	5	13	1
Calanthe tricarinata	4	10	3
Phaius delavayi	3	16	1
Phaius flavus	6	10	1
	41	97	16
Species		Complement
	10-30	31-50	51-70
Calanthe alpina	0	0	0
Calanthe brevicornu	1	4	0
Calanthe ecarinata	2	2	0
Calanthe nipponica	1	0	0
Calanthe taibaishanensis	1	0	0
Calanthe tricarinata	2	2	0
Phaius delavayi	0	3	0
Phaius flavus	0	0	0
	7	11	0
