# Supplementary material for: Plastome structure of 8 Calanthe s.l. species (Orchidaceae): comparative genomics, phylogenetic analysis
Source: BMC Plant Biol. 2022 Aug 3;22:387. doi: 10.1186/s12870-022-03736-0 (PMC9347164; doi:10.1186/s12870-022-03736-0)
Supplement: Supplementary file 8 — Additional file 8. [file 12870_2022_3736_MOESM8_ESM.xlsx]

## Sheet: Sheet1
		Phe(F)								Leu(L)						Met(M)						Ile(I)						Val(V)						Ser(S)						Pro(P)						Thr(T)
C. alpina		1.24						1.3						1						1.19						1.35						1.55						1.11						1.21
C. alpina		0.76						1.12												0.73						0.73						1.11						1.05						1.02
C. alpina								1.31												1.08						1.2						1.24						1.26						1.17
C. alpina								0.77																		0.72						0.63						0.58						0.6
C. alpina								0.95																								0.89
C. alpina								0.54																								0.58
C. brevicornu			1.2						1.3						1						1.21						1.3						1.54						1.13						1.17
C. brevicornu			0.8						1.18												0.68						0.75						1.09						0.93						0.94
C. brevicornu									1.25												1.11						1.23						1.24						1.3						1.25
C. brevicornu									0.69																		0.72						0.69						0.64						0.64
C. brevicornu									1																								0.86
C. brevicornu									0.58																								0.57
C. tricarinata				1.21						1.26						1						1.17						1.36						1.48						1.06						1.23
C. tricarinata				0.79						1.16												0.74						0.72						1.04						0.98						0.98
C. tricarinata										1.23												1.09						1.18						1.26						1.31						1.2
C. tricarinata										0.73																		0.74						0.73						0.65						0.59
C. tricarinata										1.04																								0.89
C. tricarinata										0.59																								0.6
P. delavayi					1.17						1.25						1						1.19						1.32						1.55						1.07						1.23
P. delavayi					0.83						1.22												0.74						0.75						1.09						0.98						1.01
P. delavayi											1.3												1.08						1.26						1.13						1.31						1.13
P. delavayi											0.78																		0.67						0.68						0.64						0.63
P. delavayi											0.87																								0.92
P. delavayi											0.57																								0.63
P. flavus						1.17						1.31						1						1.19						1.32						1.53						1.13						1.23
P. flavus						0.83						1.26												0.73						0.75						1.1						0.97						1.01
P. flavus												1.23												1.08						1.26						1.21						1.33						1.13
P. flavus												0.73																		0.66						0.63						0.58						0.63
P. flavus												0.96																								0.88
P. flavus												0.53																								0.64
C. nipponica							1.19						1.33						1						1.2						1.35						1.63						1.17						1.15
C. nipponica							0.81						1.19												0.71						0.72						1.11						0.99						1.02
C. nipponica													1.25												1.09						1.22						1.23						1.18						1.19
C. nipponica													0.73																		0.71						0.66						0.66						0.64
C. nipponica													0.93																								0.83
C. nipponica													0.58																								0.55
C. taibaishanensis								1.19						1.31						1						1.2						1.33						1.67						1.11
C. taibaishanensis								0.81						1.25												0.75						0.73						1.09						0.96
C. taibaishanensis														1.24												1.06						1.25						1.24						1.31
C. taibaishanensis														0.74																		0.7						0.63						0.63
C. taibaishanensis														0.91																								0.86
C. taibaishanensis														0.56																								0.52
C. ecarinata									1.19						1.29						1						1.21						1.39						1.57						1.2
C. ecarinata									0.81						1.22												0.73						0.75						1.08						0.95
C. ecarinata															1.28												1.07						1.22						1.25						1.26
C. ecarinata															0.73																		0.64						0.65						0.59
C. ecarinata															0.94																								0.85
C. ecarinata															0.53																								0.59
	C. alpina														C. brevicornu														C. tricarinata														P. delavayi
	Codon	Count	RSCU	Codon	Count	RSCU	Codon	Count	RSCU	Codon	Count	RSCU			Codon	Count	RSCU	Codon	Count	RSCU	Codon	Count	RSCU	Codon	Count	RSCU			Codon	Count	RSCU	Codon	Count	RSCU	Codon	Count	RSCU	Codon	Count	RSCU			Codon	Count	RSCU	Codon	Count	RSCU	Codon
	UUU(F)	2272	1.24	UCU(S)	1201	1.55	UAU(Y)	1620	1.39	UGU(C)	709	1.24			UUU(F)	2227	1.2	UCU(S)	1231	1.54	UAU(Y)	1662	1.42	UGU(C)	692	1.23			UUU(F)	2243	1.21	UCU(S)	1207	1.48	UAU(Y)	1643	1.39	UGU(C)	740	1.27			UUU(F)	2088	1.17	UCU(S)	1193	1.55	UAU(Y)
	UUC(F)	1400	0.76	UCC(S)	865	1.11	UAC(Y)	711	0.61	UGC(C)	431	0.76			UUC(F)	1473	0.8	UCC(S)	868	1.09	UAC(Y)	677	0.58	UGC(C)	429	0.77			UUC(F)	1466	0.79	UCC(S)	852	1.04	UAC(Y)	718	0.61	UGC(C)	426	0.73			UUC(F)	1472	0.83	UCC(S)	838	1.09	UAC(Y)
	UUA(L)	1158	1.3	UCA(S)	961	1.24	UAA(*)	1129	1.14	UGA(*)	966	0.98			UUA(L)	1205	1.3	UCA(S)	992	1.24	UAA(*)	1155	1.2	UGA(*)	944	0.98			UUA(L)	1122	1.26	UCA(S)	1028	1.26	UAA(*)	1165	1.1	UGA(*)	1114	1.05			UUA(L)	1043	1.25	UCA(S)	870	1.13	UAA(*)
	UUG(L)	1003	1.12	UCG(S)	493	0.63	UAG(*)	873	0.88	UGG(W)	759	1			UUG(L)	1099	1.18	UCG(S)	547	0.69	UAG(*)	796	0.82	UGG(W)	678	1			UUG(L)	1038	1.16	UCG(S)	594	0.73	UAG(*)	901	0.85	UGG(W)	766	1			UUG(L)	1018	1.22	UCG(S)	527	0.68	UAG(*)
	CUU(L)	1168	1.31	CCU(P)	622	1.11	CAU(H)	998	1.41	CGU(R)	366	0.68			CUU(L)	1160	1.25	CCU(P)	693	1.13	CAU(H)	988	1.41	CGU(R)	321	0.62			CUU(L)	1097	1.23	CCU(P)	606	1.06	CAU(H)	960	1.43	CGU(R)	346	0.64			CUU(L)	1082	1.3	CCU(P)	572	1.07	CAU(H)
	CUC(L)	690	0.77	CCC(P)	585	1.05	CAC(H)	418	0.59	CGC(R)	254	0.48			CUC(L)	637	0.69	CCC(P)	569	0.93	CAC(H)	416	0.59	CGC(R)	235	0.45			CUC(L)	650	0.73	CCC(P)	559	0.98	CAC(H)	385	0.57	CGC(R)	222	0.41			CUC(L)	647	0.78	CCC(P)	522	0.98	CAC(H)
	CUA(L)	847	0.95	CCA(P)	703	1.26	CAA(Q)	1101	1.39	CGA(R)	510	0.95			CUA(L)	933	1	CCA(P)	796	1.3	CAA(Q)	1072	1.35	CGA(R)	528	1.02			CUA(L)	928	1.04	CCA(P)	744	1.31	CAA(Q)	1038	1.36	CGA(R)	542	1.01			CUA(L)	727	0.87	CCA(P)	699	1.31	CAA(Q)
	CUG(L)	484	0.54	CCG(P)	326	0.58	CAG(Q)	487	0.61	CGG(R)	371	0.69			CUG(L)	541	0.58	CCG(P)	395	0.64	CAG(Q)	519	0.65	CGG(R)	365	0.7			CUG(L)	523	0.59	CCG(P)	368	0.65	CAG(Q)	494	0.64	CGG(R)	364	0.68			CUG(L)	476	0.57	CCG(P)	340	0.64	CAG(Q)
	AUU(I)	1796	1.19	ACU(T)	664	1.21	AAU(N)	1776	1.42	AGU(S)	690	0.89			AUU(I)	1812	1.21	ACU(T)	654	1.17	AAU(N)	1860	1.44	AGU(S)	685	0.86			AUU(I)	1794	1.17	ACU(T)	711	1.23	AAU(N)	1823	1.41	AGU(S)	727	0.89			AUU(I)	1732	1.19	ACU(T)	697	1.23	AAU(N)
	AUC(I)	1098	0.73	ACC(T)	560	1.02	AAC(N)	717	0.58	AGC(S)	451	0.58			AUC(I)	1021	0.68	ACC(T)	525	0.94	AAC(N)	730	0.56	AGC(S)	458	0.57			AUC(I)	1130	0.74	ACC(T)	566	0.98	AAC(N)	762	0.59	AGC(S)	487	0.6			AUC(I)	1076	0.74	ACC(T)	569	1.01	AAC(N)
	AUA(I)	1623	1.08	ACA(T)	643	1.17	AAA(K)	2092	1.34	AGA(R)	1081	2.02			AUA(I)	1664	1.11	ACA(T)	701	1.25	AAA(K)	2064	1.31	AGA(R)	1104	2.12			AUA(I)	1659	1.09	ACA(T)	691	1.2	AAA(K)	2152	1.36	AGA(R)	1144	2.13			AUA(I)	1573	1.08	ACA(T)	637	1.13	AAA(K)
	AUG(M)	929	1	ACG(T)	332	0.6	AAG(K)	1036	0.66	AGG(R)	625	1.17			AUG(M)	1003	1	ACG(T)	355	0.64	AAG(K)	1078	0.69	AGG(R)	566	1.09			AUG(M)	913	1	ACG(T)	343	0.59	AAG(K)	1002	0.64	AGG(R)	602	1.12			AUG(M)	916	1	ACG(T)	359	0.63	AAG(K)
	GUU(V)	782	1.35	GCU(A)	479	1.36	GAU(D)	1116	1.44	GGU(G)	548	0.99			GUU(V)	783	1.3	GCU(A)	449	1.23	GAU(D)	1175	1.46	GGU(G)	508	0.97			GUU(V)	765	1.36	GCU(A)	478	1.31	GAU(D)	1087	1.43	GGU(G)	539	0.97			GUU(V)	701	1.32	GCU(A)	414	1.22	GAU(D)
	GUC(V)	420	0.73	GCC(A)	332	0.94	GAC(D)	437	0.56	GGC(G)	321	0.58			GUC(V)	451	0.75	GCC(A)	332	0.91	GAC(D)	437	0.54	GGC(G)	297	0.56			GUC(V)	405	0.72	GCC(A)	343	0.94	GAC(D)	428	0.57	GGC(G)	319	0.58			GUC(V)	395	0.75	GCC(A)	330	0.97	GAC(D)
	GUA(V)	697	1.2	GCA(A)	402	1.14	GAA(E)	1465	1.39	GGA(G)	850	1.54			GUA(V)	744	1.23	GCA(A)	445	1.22	GAA(E)	1430	1.37	GGA(G)	772	1.47			GUA(V)	664	1.18	GCA(A)	440	1.21	GAA(E)	1344	1.36	GGA(G)	838	1.51			GUA(V)	667	1.26	GCA(A)	402	1.19	GAA(E)
	GUG(V)	418	0.72	GCG(A)	197	0.56	GAG(E)	645	0.61	GGG(G)	494	0.89			GUG(V)	432	0.72	GCG(A)	236	0.65	GAG(E)	652	0.63	GGG(G)	528	1			GUG(V)	417	0.74	GCG(A)	198	0.54	GAG(E)	638	0.64	GGG(G)	523	0.94			GUG(V)	356	0.67	GCG(A)	210	0.62	GAG(E)
	Average# codons=52197															Average# codons=52794														Average# codons=52781													Average# codons=50035
	P. flavus														C. ecarinata														C. nipponica														C. taibaishanensis
	Codon	Count	RSCU	Codon	Count	RSCU	Codon	Count	RSCU	Codon	Count	RSCU			Codon	Count	RSCU	Codon	Count	RSCU	Codon	Count	RSCU	Codon	Count	RSCU			Codon	Count	RSCU	Codon	Count	RSCU	Codon	Count	RSCU	Codon	Count	RSCU			Codon	Count	RSCU	Codon	Count	RSCU	Codon
	UUU(F)	2265	1.17	UCU(S)	1325	1.53	UAU(Y)	1598	1.41	UGU(C)	707	1.23			UUU(F)	2254	1.19	UCU(S)	1265	1.57	UAU(Y)	1612	1.36	UGU(C)	687	1.18			UUU(F)	2267	1.19	UCU(S)	1366	1.63	UAU(Y)	1631	1.39	UGU(C)	675	1.21			UUU(F)	2274	1.19	UCU(S)	1385	1.67	UAU(Y)
	UUC(F)	1612	0.83	UCC(S)	952	1.1	UAC(Y)	665	0.59	UGC(C)	439	0.77			UUC(F)	1538	0.81	UCC(S)	869	1.08	UAC(Y)	753	0.64	UGC(C)	475	0.82			UUC(F)	1552	0.81	UCC(S)	926	1.1	UAC(Y)	717	0.61	UGC(C)	442	0.79			UUC(F)	1552	0.81	UCC(S)	902	1.09	UAC(Y)
	UUA(L)	1116	1.31	UCA(S)	1044	1.21	UAA(*)	1153	1.15	UGA(*)	1065	1.06			UUA(L)	1106	1.29	UCA(S)	1001	1.25	UAA(*)	1123	1.14	UGA(*)	1050	1.06			UUA(L)	1190	1.33	UCA(S)	1033	1.23	UAA(*)	1171	1.13	UGA(*)	1092	1.06			UUA(L)	1129	1.31	UCA(S)	1030	1.24	UAA(*)
	UUG(L)	1073	1.26	UCG(S)	547	0.63	UAG(*)	783	0.78	UGG(W)	665	1			UUG(L)	1044	1.22	UCG(S)	526	0.65	UAG(*)	786	0.8	UGG(W)	738	1			UUG(L)	1070	1.19	UCG(S)	551	0.66	UAG(*)	842	0.81	UGG(W)	699	1			UUG(L)	1080	1.25	UCG(S)	520	0.63	UAG(*)
	CUU(L)	1048	1.23	CCU(P)	647	1.13	CAU(H)	1000	1.44	CGU(R)	400	0.72			CUU(L)	1090	1.28	CCU(P)	701	1.2	CAU(H)	984	1.44	CGU(R)	384	0.68			CUU(L)	1118	1.25	CCU(P)	660	1.17	CAU(H)	985	1.43	CGU(R)	348	0.65			CUU(L)	1069	1.24	CCU(P)	650	1.11	CAU(H)
	CUC(L)	624	0.73	CCC(P)	558	0.97	CAC(H)	389	0.56	CGC(R)	242	0.44			CUC(L)	627	0.73	CCC(P)	555	0.95	CAC(H)	380	0.56	CGC(R)	250	0.44			CUC(L)	650	0.73	CCC(P)	559	0.99	CAC(H)	388	0.57	CGC(R)	215	0.4			CUC(L)	636	0.74	CCC(P)	560	0.96	CAC(H)
	CUA(L)	818	0.96	CCA(P)	761	1.33	CAA(Q)	1031	1.43	CGA(R)	546	0.98			CUA(L)	802	0.94	CCA(P)	735	1.26	CAA(Q)	1066	1.43	CGA(R)	524	0.93			CUA(L)	830	0.93	CCA(P)	670	1.18	CAA(Q)	1097	1.39	CGA(R)	539	1.01			CUA(L)	788	0.91	CCA(P)	766	1.31	CAA(Q)
	CUG(L)	449	0.53	CCG(P)	331	0.58	CAG(Q)	416	0.57	CGG(R)	331	0.6			CUG(L)	457	0.53	CCG(P)	342	0.59	CAG(Q)	420	0.57	CGG(R)	367	0.65			CUG(L)	516	0.58	CCG(P)	373	0.66	CAG(Q)	483	0.61	CGG(R)	374	0.7			CUG(L)	483	0.56	CCG(P)	366	0.63	CAG(Q)
	AUU(I)	1792	1.19	ACU(T)	723	1.23	AAU(N)	1815	1.43	AGU(S)	764	0.88			AUU(I)	1825	1.21	ACU(T)	697	1.24	AAU(N)	1846	1.42	AGU(S)	684	0.85			AUU(I)	1813	1.2	ACU(T)	657	1.15	AAU(N)	1795	1.44	AGU(S)	694	0.83			AUU(I)	1806	1.2	ACU(T)	671	1.2	AAU(N)
	AUC(I)	1096	0.73	ACC(T)	589	1.01	AAC(N)	722	0.57	AGC(S)	555	0.64			AUC(I)	1096	0.73	ACC(T)	544	0.97	AAC(N)	757	0.58	AGC(S)	476	0.59			AUC(I)	1073	0.71	ACC(T)	581	1.02	AAC(N)	704	0.56	AGC(S)	459	0.55			AUC(I)	1125	0.75	ACC(T)	543	0.97	AAC(N)
	AUA(I)	1615	1.08	ACA(T)	662	1.13	AAA(K)	2095	1.36	AGA(R)	1208	2.18			AUA(I)	1608	1.07	ACA(T)	663	1.18	AAA(K)	2158	1.37	AGA(R)	1229	2.17			AUA(I)	1644	1.09	ACA(T)	678	1.19	AAA(K)	2124	1.32	AGA(R)	1139	2.13			AUA(I)	1594	1.06	ACA(T)	653	1.17	AAA(K)
	AUG(M)	946	1	ACG(T)	370	0.63	AAG(K)	983	0.64	AGG(R)	602	1.09			AUG(M)	955	1	ACG(T)	345	0.61	AAG(K)	981	0.63	AGG(R)	641	1.13			AUG(M)	917	1	ACG(T)	364	0.64	AAG(K)	1085	0.68	AGG(R)	588	1.1			AUG(M)	950	1	ACG(T)	369	0.66	AAG(K)
	GUU(V)	748	1.32	GCU(A)	533	1.39	GAU(D)	1158	1.48	GGU(G)	584	1			GUU(V)	827	1.39	GCU(A)	480	1.28	GAU(D)	1110	1.44	GGU(G)	550	1			GUU(V)	788	1.35	GCU(A)	491	1.3	GAU(D)	1112	1.43	GGU(G)	500	0.94			GUU(V)	786	1.33	GCU(A)	524	1.31	GAU(D)
	GUC(V)	426	0.75	GCC(A)	373	0.97	GAC(D)	405	0.52	GGC(G)	384	0.66			GUC(V)	444	0.75	GCC(A)	344	0.92	GAC(D)	428	0.56	GGC(G)	319	0.58			GUC(V)	420	0.72	GCC(A)	326	0.86	GAC(D)	440	0.57	GGC(G)	324	0.61			GUC(V)	431	0.73	GCC(A)	361	0.91	GAC(D)
	GUA(V)	714	1.26	GCA(A)	405	1.05	GAA(E)	1455	1.45	GGA(G)	879	1.5			GUA(V)	723	1.22	GCA(A)	443	1.18	GAA(E)	1550	1.44	GGA(G)	799	1.45			GUA(V)	710	1.22	GCA(A)	474	1.25	GAA(E)	1420	1.39	GGA(G)	770	1.45			GUA(V)	739	1.25	GCA(A)	493	1.24	GAA(E)
	GUG(V)	375	0.66	GCG(A)	228	0.59	GAG(E)	557	0.55	GGG(G)	491	0.84			GUG(V)	383	0.64	GCG(A)	229	0.61	GAG(E)	602	0.56	GGG(G)	529	0.96			GUG(V)	412	0.71	GCG(A)	223	0.59	GAG(E)	621	0.61	GGG(G)	529	1			GUG(V)	412	0.7	GCG(A)	217	0.54	GAG(E)
	Average# codons=52852															Average# codons=52776															Average# codons=52904													Average# codons=52653
								Amino acid proportion of the 8 Calanthe group species	(%)
	Phe(F)			Leu(L)			Met(M)			Ile(I)			Val(V)			Ser(S)			Pro(P)			Thr(T)			Tyr(Y)			Ala(A)			His(H)			Gln(Q)			Asn(N)			Lys(K)			Asp(D)			Glu(E)			Cys©
C. alpina	7.03			10.25			1.78			8.65			4.44			8.93			4.28			4.21			4.47			2.7			2.71			3.04			4.78			5.99			2.98			4.04			2.18
C. brevicornu	7			10.56			1.9			8.52			4.56			9.06			4.65			4.23			4.43			2.7			2.66			3.01			4.91			5.95			3.05			3.94			2.12
C. tricarinata	7.02			10.15			1.73			8.68			4.26			9.27			4.31			4.38			4.47			2.76			2.55			2.9			4.9			5.98			2.87			3.76			2.21
P. delavayi	7.11			9.98			1.83			8.76			4.24			9.23			4.26			4.52			4.37			2.71			2.47			2.96			4.92			6.12			2.87			3.75			2.27
P. flavus	7.34			9.7			1.79			8.52			4.28			9.81			4.34			4.43			4.28			2.91			2.63			2.74			4.8			5.82			2.96			3.81			2.17
C. ecarinata	7.19			9.71			1.81			8.58			4.5			9.13			4.42			4.26			4.48			2.83			2.58			2.81			4.93			5.95			2.91			4.08			2.2
C. nipponica	7.22			10.16			1.73			8.56			4.4			9.51			4.28			4.31			4.43			2.86			2.59			2.99			4.72			6.07			2.93			3.86			2.11
C. taibaishanensis	7.23			9.85			1.8			8.59			4.5			9.45			4.45			4.25			4.29			3.03			2.59			2.84			4.77			6.12			2.89			3.8			2.18
[truncated: 14 more columns]

## Sheet: Sheet2
	Phe(F)	Leu(L)	Met(M)	Ile(I)	Val(V)	Ser(S)	Pro(P)	Thr(T)	Tyr(Y)	Ala(A)	His(H)	Gln(Q)	Asn(N)	Lys(K)	Asp(D)	Glu(E)	Cys©	Trp(W)	Arg®	Gly(G)	Ter(*)
C. alpina	7.03	10.25	1.78	8.65	4.44	8.93	4.28	4.21	4.47	2.7	2.71	3.04	4.78	5.99	2.98	4.04	2.18	1.47	6.14	4.24	5.69
C. brevicornu	7	10.56	1.9	8.52	4.56	9.06	4.65	4.23	4.43	2.7	2.66	3.01	4.91	5.95	3.05	3.94	2.12	1.28	5.91	3.99	5.48
C. tricarinata	7.02	10.15	1.73	8.68	4.26	9.27	4.31	4.38	4.47	2.76	2.55	2.9	4.9	5.98	2.87	3.76	2.21	1.45	6.1	4.2	6.02
P. delavayi	7.11	9.98	1.83	8.76	4.24	9.23	4.26	4.52	4.37	2.71	2.47	2.96	4.92	6.12	2.87	3.75	2.27	1.44	6.35	4.22	5.59
P. flavus	7.34	9.7	1.79	8.52	4.28	9.81	4.34	4.43	4.28	2.91	2.63	2.74	4.8	5.82	2.96	3.81	2.17	1.26	6.3	4.42	5.68
C. ecarinata	7.19	9.71	1.81	8.58	4.5	9.13	4.42	4.26	4.48	2.83	2.58	2.81	4.93	5.95	2.91	4.08	2.2	1.4	6.43	4.16	5.61
C. nipponica	7.22	10.16	1.73	8.56	4.4	9.51	4.28	4.31	4.43	2.86	2.59	2.99	4.72	6.07	2.93	3.86	2.11	1.32	6.05	4.01	5.87
C. taibaishanensis	7.23	9.85	1.8	8.59	4.5	9.45	4.45	4.25	4.29	3.03	2.59	2.84	4.77	6.12	2.89	3.8	2.18	1.22	6.07	4.26	5.79
	C. alpina	C. brevicornu	C. tricarinata	P. delavayi	P. flavus	C. ecarinata	C. nipponica	C. taibaishanensis
Phe(F)	7.03	7	7.02	7.11	7.34	7.19	7.22	7.23
Leu(L)	10.25	10.56	10.15	9.98	9.7	9.71	10.16	9.85
Met(M)	1.78	1.9	1.73	1.83	1.79	1.81	1.73	1.8
Ile(I)	8.65	8.52	8.68	8.76	8.52	8.58	8.56	8.59
Val(V)	4.44	4.56	4.26	4.24	4.28	4.5	4.4	4.5
Ser(S)	8.93	9.06	9.27	9.23	9.81	9.13	9.51	9.45
Pro(P)	4.28	4.65	4.31	4.26	4.34	4.42	4.28	4.45
Thr(T)	4.21	4.23	4.38	4.52	4.43	4.26	4.31	4.25
Tyr(Y)	4.47	4.43	4.47	4.37	4.28	4.48	4.43	4.29
Ala(A)	2.7	2.7	2.76	2.71	2.91	2.83	2.86	3.03
His(H)	2.71	2.66	2.55	2.47	2.63	2.58	2.59	2.59
Gln(Q)	3.04	3.01	2.9	2.96	2.74	2.81	2.99	2.84
Asn(N)	4.78	4.91	4.9	4.92	4.8	4.93	4.72	4.77
Lys(K)	5.99	5.95	5.98	6.12	5.82	5.95	6.07	6.12
Asp(D)	2.98	3.05	2.87	2.87	2.96	2.91	2.93	2.89
Glu(E)	4.04	3.94	3.76	3.75	3.81	4.08	3.86	3.8
Cys(C)	2.18	2.12	2.21	2.27	2.17	2.2	2.11	2.18
Trp(W)	1.47	1.28	1.45	1.44	1.26	1.4	1.32	1.22
Arg(R)	6.14	5.91	6.1	6.35	6.3	6.43	6.05	6.07
Gly(G)	4.24	3.99	4.2	4.22	4.42	4.16	4.01	4.26
Ter(*)	5.69	5.48	6.02	5.59	5.68	5.61	5.87	5.79

## Sheet: C. alpina
	Phe(F)	Leu(L)	Met(M)	Ile(I)	Val(V)	Ser(S)	Pro(P)	Thr(T)	Tyr(Y)	Ala(A)	His(H)	Gln(Q)	Asn(N)	Lys(K)	Asp(D)	Glu(E)	Cys(C)	Trp(W)	Arg(R)	Gly(G)	Ter(*)
C. alpina	1.24	1.3	1	1.19	1.35	1.55	1.11	1.21	1.39	1.36	1.41	1.39	1.42	1.34	1.14	1.39	1.24	1	0.68	0.99	1.14
C. alpina	0.76	1.12		0.73	0.73	1.11	1.05	1.02	0.61	0.94	0.58	0.61	0.58	0.66	0.56	0.61	0.76		0.48	0.58	0.88
C. alpina		1.31		1.08	1.2	1.24	1.26	1.17		1.14									0.95	1.54	0.98
C. alpina		0.77			0.72	0.63	0.58	0.6		0.56									0.69	0.89
C. alpina		0.95				0.89													2.02
C. alpina		0.54				0.58													1.17
	C. alpina	C. alpina	C. alpina	C. alpina	C. alpina	C. alpina
Phe(F)	1.24	0.76					2
Leu(L)	1.3	1.12	1.31	0.77	0.95	0.54	5.99
Met(M)	1						1
Ile(I)	1.19	0.73	1.08				3
Val(V)	1.35	0.73	1.2	0.72			4
Ser(S)	1.55	1.11	1.24	0.63	0.89	0.58	6
Pro(P)	1.11	1.05	1.26	0.58			4
Thr(T)	1.21	1.02	1.17	0.6			4
Tyr(Y)	1.39	0.61					2
Ala(A)	1.36	0.94	1.14	0.56			4
His(H)	1.41	0.58					1.99
Gln(Q)	1.39	0.61					2
Asn(N)	1.42	0.58					2
Lys(K)	1.34	0.66					2
Asp(D)	1.14	0.56					1.7
Glu(E)	1.39	0.61					2
Cys(C)	1.24	0.76					2
Trp(W)	1						1
Arg(R)	0.68	0.48	0.95	0.69	2.02	1.17	5.99
Gly(G)	0.99	0.58	1.54	0.89			4
Ter(*)	1.14	0.88	0.98				3

## Sheet: C. brevicornu
	Phe(F)	Leu(L)	Met(M)	Ile(I)	Val(V)	Ser(S)	Pro(P)	Thr(T)	Tyr(Y)	Ala(A)	His(H)	Gln(Q)	Asn(N)	Lys(K)	Asp(D)	Glu(E)	Cys(C)	Trp(W)	Arg(R)	Gly(G)	Ter(*)
C. brevicornu	1.2	1.3	1	1.21	1.3	1.54	1.13	1.17	1.42	1.23	1.41	1.35	1.45	1.31	1.46	1.37	1.23	1	0.62	1.97	1.2
C. brevicornu	0.8	1.18		0.68	0.75	1.09	0.93	0.94	0.58	0.91	0.59	0.65	0.58	0.69	0.54	0.63	0.77		0.45	0.56	0.82
C. brevicornu		1.25		1.11	1.23	1.24	1.3	1.25		1.22									1.02	1.47	0.98
C. brevicornu		0.69			0.72	0.69	0.64	0.64		0.65									0.7	1
C. brevicornu		1				0.86													2.12
C. brevicornu		0.58				0.57													1.09
	C. brevicornu	C. brevicornu	C. brevicornu	C. brevicornu	C. brevicornu	C. brevicornu
Phe(F)	1.2	0.8					2
Leu(L)	1.3	1.18	1.25	0.69	1	0.58	6
Met(M)	1						1
Ile(I)	1.21	0.68	1.11				3
Val(V)	1.3	0.75	1.23	0.72			4
Ser(S)	1.54	1.09	1.24	0.69	0.86	0.57	5.99
Pro(P)	1.13	0.93	1.3	0.64			4
Thr(T)	1.17	0.94	1.25	0.64			4
Tyr(Y)	1.42	0.58					2
Ala(A)	1.23	0.91	1.22	0.65			4.01
His(H)	1.41	0.59					2
Gln(Q)	1.35	0.65					2
Asn(N)	1.45	0.58					2.03
Lys(K)	1.31	0.69					2
Asp(D)	1.46	0.54					2
Glu(E)	1.37	0.63					2
Cys(C)	1.23	0.77					2
Trp(W)	1						1
Arg(R)	0.62	0.45	1.02	0.7	2.12	1.09	6
Gly(G)	1.97	0.56	1.47	1			5
Ter(*)	1.2	0.82	0.98				3

## Sheet: C. tricarinata
	Phe(F)	Leu(L)	Met(M)	Ile(I)	Val(V)	Ser(S)	Pro(P)	Thr(T)	Tyr(Y)	Ala(A)	His(H)	Gln(Q)	Asn(N)	Lys(K)	Asp(D)	Glu(E)	Cys(C)	Trp(W)	Arg(R)	Gly(G)	Ter(*)
C. tricarinata	1.21	1.26	1	1.17	1.36	1.48	1.06	1.23	1.39	1.31	1.43	1.36	1.41	1.36	1.43	1.36	1.27	1	0.64	1.97	1.1
C. tricarinata	0.79	1.16		0.74	0.72	1.04	0.98	0.98	0.61	0.94	0.57	0.64	0.59	0.64	0.57	0.64	0.73		0.41	0.58	0.85
C. tricarinata		1.23		1.09	1.18	1.26	1.31	1.2		1.21									1.01	1.51	1.05
C. tricarinata		0.73			0.74	0.73	0.65	0.59		0.54									0.68	0.94
C. tricarinata		1.04				0.89													2.13
C. tricarinata		0.59				0.6													1.12
	C. tricarinata	C. tricarinata	C. tricarinata	C. tricarinata	C. tricarinata	C. tricarinata
Phe(F)	1.21	0.79					2
Leu(L)	1.26	1.16	1.23	0.73	1.04	0.59	6.01
Met(M)	1						1
Ile(I)	1.17	0.74	1.09				3
Val(V)	1.36	0.72	1.18	0.74			4
Ser(S)	1.48	1.04	1.26	0.73	0.89	0.6	6
Pro(P)	1.06	0.98	1.31	0.65			4
Thr(T)	1.23	0.98	1.2	0.59			4
Tyr(Y)	1.39	0.61					2
Ala(A)	1.31	0.94	1.21	0.54			4
His(H)	1.43	0.57					2
Gln(Q)	1.36	0.64					2
Asn(N)	1.41	0.59					2
Lys(K)	1.36	0.64					2
Asp(D)	1.43	0.57					2
Glu(E)	1.36	0.64					2
Cys(C)	1.27	0.73					2
Trp(W)	1						1
Arg(R)	0.64	0.41	1.01	0.68	2.13	1.12	5.99
Gly(G)	1.97	0.58	1.51	0.94			5
Ter(*)	1.1	0.85	1.05				3

## Sheet: P. delavayi
	Phe(F)	Leu(L)	Met(M)	Ile(I)	Val(V)	Ser(S)	Pro(P)	Thr(T)	Tyr(Y)	Ala(A)	His(H)	Gln(Q)	Asn(N)	Lys(K)	Asp(D)	Glu(E)	Cys(C)	Trp(W)	Arg(R)	Gly(G)	Ter(*)
P. delavayi	1.17	1.25	1	1.19	1.32	1.55	1.07	1.23	1.39	1.22	1.43	1.38	1.47	1.42	1.47	1.36	1.18	1	0.69	0.95	1.16
P. delavayi	0.83	1.22		0.74	0.75	1.09	0.98	1.01	0.61	0.97	0.57	0.62	0.53	0.58	0.53	0.64	0.82		0.46	0.64	0.81
P. delavayi		1.3		1.08	1.26	1.13	1.31	1.13		1.19									0.98	1.44	1.03
P. delavayi		0.78			0.67	0.68	0.64	0.63		0.62									0.67	0.96
P. delavayi		0.87				0.92													2.04
P. delavayi		0.57				0.63													1.15
	P. delavayi	P. delavayi	P. delavayi	P. delavayi	P. delavayi	P. delavayi
Phe(F)	1.17	0.83					2
Leu(L)	1.25	1.22	1.3	0.78	0.87	0.57	5.99
Met(M)	1						1
Ile(I)	1.19	0.74	1.08				3.01
Val(V)	1.32	0.75	1.26	0.67			4
Ser(S)	1.55	1.09	1.13	0.68	0.92	0.63	6
Pro(P)	1.07	0.98	1.31	0.64			4
Thr(T)	1.23	1.01	1.13	0.63			4
Tyr(Y)	1.39	0.61					2
Ala(A)	1.22	0.97	1.19	0.62			4
His(H)	1.43	0.57					2
Gln(Q)	1.38	0.62					2
Asn(N)	1.47	0.53					2
Lys(K)	1.42	0.58					2
Asp(D)	1.47	0.53					2
Glu(E)	1.36	0.64					2
Cys(C)	1.18	0.82					2
Trp(W)	1						1
Arg(R)	0.69	0.46	0.98	0.67	2.04	1.15	5.99
Gly(G)	0.95	0.64	1.44	0.96			3.99
Ter(*)	1.16	0.81	1.03				3

## Sheet: P. flavus
	Phe(F)	Leu(L)	Met(M)	Ile(I)	Val(V)	Ser(S)	Pro(P)	Thr(T)	Tyr(Y)	Ala(A)	His(H)	Gln(Q)	Asn(N)	Lys(K)	Asp(D)	Glu(E)	Cys(C)	Trp(W)	Arg(R)	Gly(G)	Ter(*)
P. flavus	1.17	1.31	1	1.19	1.32	1.53	1.13	1.23	1.41	1.39	1.44	1.43	1.43	1.36	1.48	1.45	1.23	1	0.72	1	1.15
P. flavus	0.83	1.26		0.73	0.75	1.1	0.97	1.01	0.59	0.97	0.56	0.57	0.57	0.64	0.52	0.55	0.77		0.44	0.66	0.78
P. flavus		1.23		1.08	1.26	1.21	1.33	1.13		1.05									0.98	1.5	1.23
P. flavus		0.73			0.66	0.63	0.58	0.63		0.59									0.6	0.84
P. flavus		0.96				0.88													2.18
P. flavus		0.53				0.64													1.09
	P. flavus	P. flavus	P. flavus	P. flavus	P. flavus	P. flavus
Phe(F)	1.17	0.83					2
Leu(L)	1.31	1.26	1.23	0.73	0.96	0.53	6.02
Met(M)	1						1
Ile(I)	1.19	0.73	1.08				3
Val(V)	1.32	0.75	1.26	0.66			3.99
Ser(S)	1.53	1.1	1.21	0.63	0.88	0.64	5.99
Pro(P)	1.13	0.97	1.33	0.58			4.01
Thr(T)	1.23	1.01	1.13	0.63			4
Tyr(Y)	1.41	0.59					2
Ala(A)	1.39	0.97	1.05	0.59			4
His(H)	1.44	0.56					2
Gln(Q)	1.43	0.57					2
Asn(N)	1.43	0.57					2
Lys(K)	1.36	0.64					2
Asp(D)	1.48	0.52					2
Glu(E)	1.45	0.55					2
Cys(C)	1.23	0.77					2
Trp(W)	1						1
Arg(R)	0.72	0.44	0.98	0.6	2.18	1.09	6.01
Gly(G)	1	0.66	1.5	0.84			4
Ter(*)	1.15	0.78	1.23				3.16

## Sheet: C. nipponica
	Phe(F)	Leu(L)	Met(M)	Ile(I)	Val(V)	Ser(S)	Pro(P)	Thr(T)	Tyr(Y)	Ala(A)	His(H)	Gln(Q)	Asn(N)	Lys(K)	Asp(D)	Glu(E)	Cys(C)	Trp(W)	Arg(R)	Gly(G)	Ter(*)
C. nipponica	1.19	1.33	1	1.2	1.35	1.63	1.17	1.15	1.39	1.3	1.43	1.39	1.44	1.32	1.43	1.39	1.21	1	0.65	1.94	1.13
C. nipponica	0.81	1.19		0.71	0.72	1.11	0.99	1.02	0.61	0.86	0.57	0.61	0.56	0.68	0.57	0.61	0.79		0.4	0.61	0.81
C. nipponica		1.25		1.09	1.22	1.23	1.18	1.19		1.25									1.01	1.45	1.06
C. nipponica		0.73			0.71	0.66	0.66	0.64		0.59									0.7	1
C. nipponica		0.93				0.83													2.13
C. nipponica		0.58				0.55													1.1
	C. nipponica	C. nipponica	C. nipponica	C. nipponica	C. nipponica	C. nipponica
Phe(F)	1.19	0.81					2
Leu(L)	1.33	1.19	1.25	0.73	0.93	0.58	6.01
Met(M)	1						1
Ile(I)	1.2	0.71	1.09				3
Val(V)	1.35	0.72	1.22	0.71			4
Ser(S)	1.63	1.11	1.23	0.66	0.83	0.55	6.01
Pro(P)	1.17	0.99	1.18	0.66			4
Thr(T)	1.15	1.02	1.19	0.64			4
Tyr(Y)	1.39	0.61					2
Ala(A)	1.3	0.86	1.25	0.59			4
His(H)	1.43	0.57					2
Gln(Q)	1.39	0.61					2
Asn(N)	1.44	0.56					2
Lys(K)	1.32	0.68					2
Asp(D)	1.43	0.57					2
Glu(E)	1.39	0.61					2
Cys(C)	1.21	0.79					2
Trp(W)	1						1
Arg(R)	0.65	0.4	1.01	0.7	2.13	1.1	5.99
Gly(G)	1.94	0.61	1.45	1			5
Ter(*)	1.13	0.81	1.06				3

## Sheet: C. taibaishanensis
	Phe(F)	Leu(L)	Met(M)	Ile(I)	Val(V)	Ser(S)	Pro(P)	Thr(T)	Tyr(Y)	Ala(A)	His(H)	Gln(Q)	Asn(N)	Lys(K)	Asp(D)	Glu(E)	Cys(C)	Trp(W)	Arg(R)	Gly(G)	Ter(*)
C. taibaishanensis	1.19	1.31	1	1.2	1.33	1.67	1.11	1.2	1.39	1.31	1.44	1.41	1.42	1.37	1.44	1.41	1.25	1	0.74	1	1.16
C. taibaishanensis	0.81	1.25		0.75	0.73	1.09	0.96	0.97	0.61	0.91	0.56	0.59	0.58	0.63	0.56	0.59	0.75		0.41	0.62	0.78
C. taibaishanensis		1.24		1.06	1.25	1.24	1.31	1.17		1.24									0.97	1.42	1.06
C. taibaishanensis		0.74			0.7	0.63	0.63	0.66		0.54									0.64	0.92
C. taibaishanensis		0.91				0.86													2.22
C. taibaishanensis		0.56				0.52													1.03
	C. taibaishanensis	C. taibaishanensis	C. taibaishanensis	C. taibaishanensis	C. taibaishanensis	C. taibaishanensis
Phe(F)	1.19	0.81					2
Leu(L)	1.31	1.25	1.24	0.74	0.91	0.56	6.01
Met(M)	1						1
Ile(I)	1.2	0.75	1.06				3.01
Val(V)	1.33	0.73	1.25	0.7			4.01
Ser(S)	1.67	1.09	1.24	0.63	0.86	0.52	6.01
Pro(P)	1.11	0.96	1.31	0.63			4.01
Thr(T)	1.2	0.97	1.17	0.66			4
Tyr(Y)	1.39	0.61					2
Ala(A)	1.31	0.91	1.24	0.54			4
His(H)	1.44	0.56					2
Gln(Q)	1.41	0.59					2
Asn(N)	1.42	0.58					2
Lys(K)	1.37	0.63					2
Asp(D)	1.44	0.56					2
Glu(E)	1.41	0.59					2
Cys(C)	1.25	0.75					2
Trp(W)	1						1
Arg(R)	0.74	0.41	0.97	0.64	2.22	1.03	6.01
Gly(G)	1	0.62	1.42	0.92			3.96
Ter(*)	1.16	0.78	1.06				3

## Sheet: C. ecarinata
	Phe(F)	Leu(L)	Met(M)	Ile(I)	Val(V)	Ser(S)	Pro(P)	Thr(T)	Tyr(Y)	Ala(A)	His(H)	Gln(Q)	Asn(N)	Lys(K)	Asp(D)	Glu(E)	Cys(C)	Trp(W)	Arg(R)	Gly(G)	Ter(*)
C. ecarinata	1.19	1.29	1	1.21	1.39	1.57	1.2	1.24	1.36	1.28	1.44	1.43	1.42	1.37	1.44	1.44	1.18	1	0.68	1	1.14
C. ecarinata	0.81	1.22		0.73	0.75	1.08	0.95	0.97	0.64	0.92	0.56	0.57	0.58	0.63	0.56	0.56	0.82		0.44	0.58	0.8
C. ecarinata		1.28		1.07	1.22	1.25	1.26	1.18		1.18									1.93	1.45	1.06
C. ecarinata		0.73			0.64	0.65	0.59	0.61		0.61									0.65	0.96
C. ecarinata		0.94				0.85													2.17
C. ecarinata		0.53				0.59													1.13
	C. ecarinata	C. ecarinata	C. ecarinata	C. ecarinata	C. ecarinata	C. ecarinata
Phe(F)	1.19	0.81					2
Leu(L)	1.29	1.22	1.28	0.73	0.94	0.53	5.99
Met(M)	1						1
Ile(I)	1.21	0.73	1.07				3.01
Val(V)	1.39	0.75	1.22	0.64			4
Ser(S)	1.57	1.08	1.25	0.65	0.85	0.59	5.99
Pro(P)	1.2	0.95	1.26	0.59			4
Thr(T)	1.24	0.97	1.18	0.61			4
Tyr(Y)	1.36	0.64					2
Ala(A)	1.28	0.92	1.18	0.61			3.99
His(H)	1.44	0.56					2
Gln(Q)	1.43	0.57					2
Asn(N)	1.42	0.58					2
Lys(K)	1.37	0.63					2
Asp(D)	1.44	0.56					2
Glu(E)	1.44	0.56					2
Cys(C)	1.18	0.82					2
Trp(W)	1						1
Arg(R)	0.68	0.44	1.93	0.65	2.17	1.13	7
Gly(G)	1	0.58	1.45	0.96			3.99
Ter(*)	1.14	0.8	1.06				3

[truncated: 1 more sheets: Sheet11]
